# Supplementary material for: Synthesis of Phthalimide Derivatives and Their Insecticidal Activity against Caribbean Fruit Fly, Anastrepha suspensa (Loew)
Source: Biomolecules. 2023 Feb 14;13(2):361. doi: 10.3390/biom13020361 (PMC9953367; doi:10.3390/biom13020361)
Supplement: Supplementary file 1 [file biomolecules-13-00361-s001.zip]

Archive with 1 entries (1 files):
- biomolecules-2135947-supplementary.pdf
